# Supplementary material for: IL5 rs2069812 and IL13 rs1800925 Genetic variants as key determinants of clinically relevant asthma phenotypes
Source: PLoS One. 2026 Jul 24;21(7):e0354597. doi: 10.1371/journal.pone.0354597 (PMC13399323; doi:10.1371/journal.pone.0354597)
Supplement: S1 File — Raw data of clinical, immunological, and spirometric parameters in asthma patients. (XLSX) [file pone.0354597.s007.xlsx]

## Sheet: Raw DATA
ลำดับ	No	IL-4 (C-33T)	IL-4 (C-589T)	IL-13 (A-2044G)	IL-13 (C-1112T)	IL-5 (C-703T)	IL-33 (rs1342326)	IL-33 (rs3939286)	Age	Sex	Dx1	Concentration (PAU/l)	Class	Interpretation	Absolute cont EO (cell/uL)	Absolute conting Th (Cells/uL)	Absolute conting ILC2 (Cells/uL)	Absolute conting Th2 (Cells/uL)	%Th of Lymp (data)	%ILC2 of Th (Data)	%Th2 of Th (data)	IL-5 (pg/ml)	IL-13 (pg/ml)	IL-6 (pg/ml)	IL-10 (pg/ml)	TNF-α (pg/ml)	IL-4 (pg/ml)	ACT	FEV1 pre	FEV1 % pre	FEV1 post	FEV1% post	FEV1%Change	FVC pre	FVC % pre	FVC Post	FVC % post	%change	FEV1/FVC
PGx_001	1	Homozygous T/T	Homozygous T/T	Heterozygous A/G	Homozygous C/C	Heterozygous C/T	Homozygous A/A	Homozygous C/C	79	2	Asthma	0.1	0	Negative	188	1006	138	70	32.07	4.41	2.22	2.49	0	14.95	0.69	7.99	0	23	1.14	74	1.15	75	0.877193	1.59	77	1.57	76	-1.25786	0.732484
PGx_002	2	Heterozygous C/T	Heterozygous C/T	Homozygous G/G	Homozygous C/C	Homozygous C/C	Homozygous A/A	Homozygous C/C	44	2	Asthma	1.76	2	Positive	332	754	90	130	38.08	4.52	6.55	0.15	0	0	0.02	2.81	6.13	23	2.31	76	2.36	78	2.1645	3.22	87	3.26	89	1.24224	0.723926
PGx_003	3	Heterozygous C/T	Heterozygous C/T	Homozygous A/A	Heterozygous C/T	Heterozygous C/T	Homozygous A/A	Homozygous C/C	63	1	Asthma	0.69	1	Positive	474	920	136	116	36.44	5.36	4.61	6.99	0	0	0.35	0	0		1.04	37	1.37	49	31.7308	2.37	64	2.61	71	10.1266	0.524904
PGx_004	4	Homozygous T/T	Homozygous T/T	Homozygous A/A	Homozygous C/C	Heterozygous C/T	Homozygous A/A	Homozygous C/C	77	2	Asthma	3.21	2	Positive	1116	958	104	106	40.88	4.45	4.53	3.07	0	0	0	0	1.51	25	0.7	44	0.78	49	11.4286	1.17	56	1.21	58	3.4188	0.644628
PGx_005	5	Heterozygous C/T	Heterozygous C/T	Heterozygous A/G	Homozygous C/C	Heterozygous C/T	Homozygous A/A	Homozygous C/C	67	1	Asthma	0.14	0	Negative	160	504	136	50	49.25	13.33	4.9	0	0	0	0.09	0	0	25	2.69	93	2.62	91	-2.60223	3.29	90	3.35	92	1.82371	0.78209
PGx_006	6	Heterozygous C/T	Heterozygous C/T	Homozygous G/G	Homozygous C/C	Heterozygous C/T	Homozygous A/A	Homozygous C/C	68	1	Asthma	0.83	2	Positive	922	571	54	106	18.33	1.74	3.42	1.76	0	4.93	0.26	0	0		0.83	25	0.99	30	19.2771	1.89	45	2.17	52	14.8148	0.456221
PGx_007	7	Heterozygous C/T	Heterozygous C/T	Homozygous A/A	Heterozygous C/T	Heterozygous C/T	Homozygous A/A	Homozygous C/C	71	2	Asthma	0.03	0	Negative	170	532	122	199	44.12	10.12	16.5	0	0	0	0	0	0	25	1.2	57	1.39	66	15.8333	2.04	81	2.22	88	8.82353	0.626126
PGx_008	8	Homozygous C/C	Homozygous C/C	Homozygous G/G	Homozygous C/C	Homozygous C/C	Homozygous A/A	Homozygous C/C	52	2	Asthma	8.07	3	Positive	224	962	240	330	44.08	11.02	15.12	0	0	15.4	0	0	2.09	25	2.05	82	2.07	82	0.97561	2.52	86	2.47	84	-1.98413	0.838057
PGx_009	9	Homozygous C/C	Homozygous C/C	Homozygous G/G	Homozygous C/C	Heterozygous C/T	Heterozygous A/C	Homozygous C/C	63	2	Asthma	0.04	0	Negative	692	1026	186	440	55.25	10.05	23.73	0.88	0	0	0.04	0	0.71	25	1.8	85	1.83	87	1.66667	2.32	88	2.3	87	-0.862069	0.795652
PGx_010	10	Homozygous T/T	Homozygous T/T	Heterozygous A/G	Heterozygous C/T	Heterozygous C/T	Homozygous A/A	Homozygous C/C	65	2	Asthma	0.03	0	Negative	186	797	136	321	37.8	6.47	15.25	1.15	0	1.92	0.64	6.59	0	21	1.68	7	1.65	69	-1.78571	3.18	111	3.2	111	0.628931	0.515625
PGx_011	11	Homozygous T/T	Homozygous T/T	Homozygous G/G	Homozygous C/C	Homozygous C/C	Homozygous C/C	Homozygous T/T	74	2	Asthma	0.04	0	Negative	60	593	61	10	35.1	3.64	0.58	0	0	0	0	0	1.53	18	1.75	99	1.8	102	2.85714	2.23	108	2.23	109	0	0.807175
PGx_012	12	Heterozygous C/T	Heterozygous C/T	Homozygous G/G	Homozygous C/C	Homozygous C/C	Homozygous A/A	Homozygous C/C	70	2	Asthma	8.15	3	Positive	70	1021	165	8	47.09	7.62	0.38	0	0	0	0	0	0.35	25	1.25	75	1.33	8	6.4	1.77	85	1.83	88	3.38983	0.726776
PGx_013	13	Homozygous C/C	Homozygous C/C	Heterozygous A/G	Heterozygous C/T	Homozygous C/C	Homozygous A/A	Homozygous C/C	61	2	Asthma	0.03	0	Negative	37	462	150	9	33.1	10.74	0.66	1.385	0	12.73	0.03	0	5.82	25	1.74	81	1.74	81	0	2.13	80	1.96	73	-7.98122	0.887755
PGx_014	14	Heterozygous C/T	Heterozygous C/T	Heterozygous A/G	Heterozygous C/T	Homozygous C/C	Homozygous A/A	Homozygous C/C	73	2	Asthma	10.7	3	Positive	110	647	90	15	34.59	4.8	0.79	0.68	0	0	5.77	0	0	21	2	96	2.12	102	6	2.25	93	2.62	96	16.4444	0.80916
PGx_015	15	Heterozygous C/T	Heterozygous C/T	Heterozygous A/G	Homozygous C/C	Heterozygous C/T	Homozygous A/A	Homozygous C/C	66	2	Asthma	1	2	Positive	41	791	184	21	48.94	11.41	1.28	0	0	0	0.39	0	0.06	22	2	8	2.13	92	6.5
PGx_016	16	Homozygous T/T	Homozygous T/T	Heterozygous A/G	Homozygous C/C	Homozygous C/C	Homozygous A/A	Homozygous C/C	66	1	Asthma	0.04	0	Negative	131	685	30	20	35.31	1.56	1.05	5.161	33.62	8.11	2.48	29.03	0	24	2.18	77	2.25	79	3.21101	2.92	83	3.08	85	5.47945	0.730519
PGx_017	17	Homozygous C/C	Homozygous C/C	Homozygous G/G	Homozygous C/C	Heterozygous C/T	Homozygous A/A	Homozygous T/T	74	2	Asthma	0.08	0	Negative	233	832	159	20	24.79	4.73	0.61	0	0	0	0	0	0	24	1.46	78	1.53	82	4.79452	1.86	76	1.96	78	5.37634	0.780612
PGx_018	18	Heterozygous C/T	Heterozygous C/T	Homozygous G/G	Homozygous C/C	Homozygous C/C	Homozygous A/A	Homozygous C/C	58	2	Asthma	0.25	0	Negative	85	461	53	12	22.15	3.03	0.58	0	0	1.57	0	0	0	19	1.69	74	1.69	74	0	2.14	77	2.17	78	1.40187	0.778802
PGx_019	19	Heterozygous C/T	Heterozygous C/T	Homozygous A/A	Heterozygous C/T	Heterozygous C/T	Homozygous A/A	Homozygous T/T	77	1	Asthma	0.19	0	Negative	339	457	42	22	23.92	2.19	1.14	1.88	0	0	0	0	0		1.5	56	1.63	61	8.66667	2.26	63	2.3	66	1.76991	0.708696
PGx_020	20	Homozygous T/T	Homozygous T/T	Homozygous G/G	Homozygous C/C	Homozygous C/C	Homozygous A/A	Homozygous T/T	59	2	Asthma	7.86	3	Positive	287	1345	193	29	53.38	7.64	1.14	1.24	0	0	0	16.18	17.09	20	1.71	74	1.84	8	7.60234	2.36	82	2.39	83	1.27119	0.769874
PGx_021	21	Homozygous T/T	Homozygous T/T	Homozygous G/G	Homozygous C/C	Heterozygous C/T	Homozygous A/A	Homozygous C/C	83	2	Asthma	0.03	0	Negative	188	675	67	22	64.72	6.39	2.16	0	0	1.16	0.32	0.04	0	16	0.89	5	1.05	59	17.9775	1.34	61	1.51	68	12.6866	0.695364
PGx_022	22	Heterozygous C/T	Heterozygous C/T	Heterozygous A/G	Homozygous C/C	Homozygous C/C	Homozygous A/A	Homozygous C/C	64	2	Asthma	0.04	0	Negative	204	632	95	13	34.95	5.27	0.69	0	0	0	0.14	0	0	25	1.74	78	1.75	79	0.574713	2.22	79	2.14	76	-3.6036	0.817757
PGx_023	23	Heterozygous C/T	Heterozygous C/T	Heterozygous A/G	Homozygous C/C	Heterozygous C/T	Homozygous A/A	Homozygous C/C	63	2	Asthma	0.02	0	Negative	215	1067	107	45	26.43	2.65	1.12	3.6	55.55	9.38	2.01	29.79	2.41	18	1.45	69	1.45	69	0	1.86	76	1.83	74	-1.6129	0.79235
PGx_024	24	Homozygous C/C	Homozygous C/C	Heterozygous A/G	Heterozygous C/T	Homozygous T/T	Homozygous A/A	Homozygous T/T	42	2	Asthma	50.5	5	Positive	67	598	58	7	37.86	3.69	0.47	5.81	59.5	7.49	1.28	23.24	2.31	25	2.52	79	2.45	77	-2.77778	3.06	8	2.94	76	-3.92157	0.833333
PGx_025	25	Homozygous T/T	Heterozygous C/T	Heterozygous A/G	Heterozygous C/T	Heterozygous C/T	Homozygous A/A	Homozygous T/T	77	2	Asthma	0.02	0	Negative	279	635	76	34	43.49	5.18	2.34	0.4	0	4.65	0	0	0.74	23	1.3	67	1.2	62	-7.69231	1.75	67	1.62	62	-7.42857	0.740741
PGx_026	26	Heterozygous C/T	Homozygous T/T	Homozygous G/G	Homozygous C/C	Homozygous C/C	Homozygous A/A	Homozygous T/T	84	2	Asthma	0.57	1	Positive	138	374	147	7	26.65	10.48	0.53	4.44	0	0	1.13	21.38	20.32	21	1.63	92	1.67	93	2.45399	2.2	98	2.11	94	-4.09091	0.791469
PGx_027	27	Heterozygous C/T	Heterozygous C/T	Homozygous G/G	Homozygous C/C	Homozygous C/C	Homozygous A/A	Homozygous C/C	40	1	Asthma	0.02	0	Negative	341	727	157	620	31	6.68	26.44	0	0	7.07	0.04	0	6.99	23	2.87	82	2.97	85	3.48432	3.14	76	3.11	76	-0.955414	0.954984
PGx_028	28	Heterozygous C/T	Heterozygous C/T	Heterozygous A/G	Heterozygous C/T	Homozygous C/C	Homozygous A/A	Homozygous C/C	59	2	Asthma	0.03	0	Negative	89	1024	178	470	28.64	17.36	45.94	0	0	0.1	0	0	0	14	1.65	71	1.73	75	4.84848	2.18	76	2.15	75	-1.37615	0.804651
PGx_029	29	Homozygous C/C	Homozygous C/C	Homozygous A/A	Homozygous T/T	Homozygous T/T	Homozygous A/A	Homozygous C/C	65	2	Asthma	28.3	4	Positive	279	1224	182	625	31.37	14.88	51.07	0	0	28	0.02	0	0	23	1.11	55	1.24	61	11.7117	1.82	72	1.9	75	4.3956	0.652632
PGx_030	30	Heterozygous C/T	Heterozygous C/T	Heterozygous A/G	Homozygous C/C	Homozygous C/C	Homozygous A/A	Homozygous C/C	60	2	Asthma	0.23	0	Negative	357	827	148	749	40.72	17.85	90.51	2.99	0	6.55	0.19	0	1.93	25	2.04	89	2.08	91	1.96078	3.02	106	2.93	103	-2.98013	0.709898
PGx_031	31	Heterozygous C/T	Heterozygous C/T	Heterozygous A/G	Homozygous C/C	Homozygous C/C	Homozygous A/A	Homozygous C/C	82	1	Asthma	0.22	0	Negative	48	720	110	234	23.69	15.26	32.56	0	0	0	0.03	3.57	24.61	25	2.15	89	2.24	92	4.18605	2.96	94	3	96	1.35135	0.746667
PGx_032	32	Homozygous T/T	Homozygous T/T	Heterozygous A/G	Homozygous C/C	Homozygous C/C	Homozygous A/A	Homozygous C/C	41	2	Asthma	0.37	1	Positive	260	572	99	274	41.62	17.39	47.91	0.35	0	0	0.2	3.96	0	18	2.5	84	2.61	88	4.4	2.5	84	2.92	82	16.8	0.893836
PGx_033	33	Heterozygous C/T	Heterozygous C/T	Homozygous A/A	Homozygous T/T	Homozygous T/T	Homozygous A/A	Homozygous C/C	79	1	Asthma	0.24	0	Negative	158	536	35	353	31.35	6.47	65.87	0	0	0	0.1	0	0	19	2.71	95	2.85	1	5.16605	4.22	112	4.17	111	-1.18483	0.683453
PGx_034	34	Heterozygous C/T	Heterozygous C/T	Heterozygous A/G	Homozygous C/C	Homozygous C/C	Homozygous A/A	Homozygous C/C	69	1	Asthma	0.49	1	Positive	179	596	53	156	41.31	8.97	26.17	0	0	0	0	0	0		2.51	86	2.59	89	3.18725	4.11	104	3.93	100	-4.37956	0.659033
PGx_035	35	Heterozygous C/T	Heterozygous C/T	Homozygous G/G	Homozygous C/C	Homozygous C/C	Homozygous C/C	Heterozygous T/C	77	2	Asthma	0.03	0	Negative	10	406	21	92	28.87	5.18	22.61	0	0	0	0	0	0	25	1.37	72	1.53	81	11.6788	1.87	81	2.03	88	8.55615	0.753695
PGx_036	36	Homozygous C/C	Homozygous C/C	Heterozygous A/G	Heterozygous C/T	Homozygous T/T	Homozygous A/A	Homozygous C/C	82	1	Asthma	47.4	4	Positive	390	272	16	196	48.5	6.01	72.15	0	0	0	0	0	0	22	1.19	43	1.43	51	20.1681	2.74	74	2.73	74	-0.364964	0.52381
PGx_037	37	Homozygous T/T	Homozygous T/T	Heterozygous A/G	Heterozygous C/T	Homozygous T/T	Homozygous A/A	Homozygous C/C	65	1	Asthma	0.06	0	Negative	387	662	35	124	36.59	5.25	18.77	1.77	0	0	0.12	0.24	0.96	20	1.36	41	1.48	44	8.82353
PGx_038	38	Homozygous T/T	Homozygous T/T	Heterozygous A/G	Homozygous C/C	Homozygous C/C	Homozygous A/A	Heterozygous T/C	75	2	Asthma	0.22	0	Negative	93	629	125	193	50.64	19.87	30.71	0	0	0	0	0	0	24	2.14	113	2.14	113	0	2.48	99	2.39	96	-3.62903	0.895397
PGx_039	39	Homozygous T/T	Homozygous T/T	Homozygous A/A	Homozygous T/T	Homozygous T/T	Homozygous A/A	Homozygous C/C	76	2	Asthma	0.65	1	Positive								2.75	0	0	0	10.79	36.34	25	1.33	74	1.47	82	10.5263	2.1	88	2.14	9	1.90476	0.686916
PGx_040	40	Homozygous T/T	Homozygous T/T	Heterozygous A/G	Heterozygous C/T	Homozygous C/C	Homozygous A/A	Homozygous C/C	61	2	Asthma	0.27	0	Negative	137	815	293	276	41.99	15.11	14.2	0	0	15.6	0	15.3	23.21	19	2.14	96	2.21	99	3.27103	2.68	97	2.74	99	2.23881	0.806569
PGx_041	41	Heterozygous C/T	Heterozygous C/T	Heterozygous A/G	Homozygous C/C	Homozygous C/C	Homozygous A/A	Homozygous C/C	69	1	Asthma	0.04	0	Negative	89	706	167	293	49.9	23.65	41.57	0	0	3.19	0	0	0		1.92	69	2.02	73	5.20833	3.61	96	3.64	97	0.831025	0.554945
PGx_042	42	Heterozygous C/T	Heterozygous C/T	Heterozygous A/G	Homozygous C/C	Heterozygous C/T	Homozygous A/A	Homozygous C/C	56	1	Asthma	9.07	3	Positive	420	822	74	20	35.45	9.05	2.45	0	0	0.4	0	0	10.78	24	2.52	86	2.43	83	-3.57143	3.07	83	3.02	81	-1.62866	0.804636
PGx_043	43	Homozygous T/T	Homozygous T/T	Heterozygous A/G	Heterozygous C/T	Homozygous T/T	Heterozygous A/C	Homozygous T/T	68	1	Asthma	0.3	0	Negative	511	708	57	56	28.28	8.11	7.91	16.43	26.7	17.7	0.71	3.4	8.92	22	1.56	49	2.8	56	79.4872	2.65	66	2.92	72	10.1887	0.958904
PGx_044	44	Heterozygous C/T	Heterozygous C/T	Homozygous A/A	Heterozygous C/T	Homozygous T/T	Homozygous A/A	Homozygous C/C	57	2	Asthma	0.03	0	Negative	554	822	112	66	40.66	13.66	7.99	0.96	0	0	0.03	0	2.34	20	1.91	91	1.99	95	4.18848	2.46	105	2.44	104	-0.813008	0.815574
PGx_045	45	Heterozygous C/T	Heterozygous C/T	Homozygous G/G	Homozygous C/C	Heterozygous C/T	Homozygous A/A	Homozygous C/C	71	2	Asthma	4.77	3	Positive	135	437	40	39	37.58	9.26	9.01	4.17	0	6.3	0.38	0.52	6.02	24	1.83	78	1.87	8	2.18579	2.55	83	2.59	84	1.56863	0.722008
PGx_046	46	Heterozygous C/T	Heterozygous C/T	Heterozygous A/G	Heterozygous C/T	Homozygous C/C	Homozygous A/A	Homozygous C/C	89	2	Asthma	0.07	0	Negative	127	555	119	151	34.08	21.42	27.17	0	0	0	0	0	2.7	20	1.09	72	1.11	73	1.83486	1.99	105	1.99	105	0	0.557789
PGx_047	47	Heterozygous C/T	Heterozygous C/T	Heterozygous A/G	Heterozygous C/T	Heterozygous C/T	Homozygous A/A	Homozygous C/C	60	1	Asthma	9.64	3	Positive	345	1193	266	1176	38.3	22.32	98.64	0	0	0	0	0	0	23	1.85	51	2	55	8.10811	3.7	8	3.85	84	4.05405	0.519481
PGx_048	48	Heterozygous C/T	Heterozygous C/T	Homozygous A/A	Homozygous T/T	Homozygous T/T	Homozygous A/A	Homozygous C/C	78	1	Asthma	0.5	1	Positive	155	303	34	292	37.93	11.22	96.11	1.79	0	9.52	0.09	0	0	24	2.93	136	3	139	2.38908	3.78	125	3.68	122	-2.6455	0.815217
PGx_049	49	Heterozygous C/T	Heterozygous C/T	Homozygous G/G	Homozygous C/C	Homozygous C/C	Homozygous A/A	Homozygous T/T	42	2	Asthma	3.28	2	Positive	455	422	62	0	30.56	4.48	0	9.13	0	0.18	0.53	0.4	1.45	22	2.51	81	2.72	88	8.36653	2.95	79	3.04	82	3.05085	0.894737
PGx_050	50	Homozygous T/T	Homozygous T/T	Homozygous G/G	Homozygous C/C	Homozygous C/C	Homozygous A/A	Homozygous C/C	69	1	Asthma	20.4	4	Positive	252	809	105	3	27.32	12.98	0.36	0	0	1.43	0.76	4.47	2		1.67	50	1.93	58	15.5689	2.7	62	2.99	69	10.7407	0.645485
PGx_051	51	Heterozygous C/T	Heterozygous C/T	Heterozygous A/G	Heterozygous C/T	Heterozygous C/T	Homozygous A/A	Homozygous C/C	61	1	Asthma	16.6	3	Positive	1057	784	59	4	40.8	7.55	0.47	0	0	0	0	0	0.63		1.85	55	2.12	63	14.5946	3.49	83	3.62	86	3.72493	0.585635
PGx_052	52	Homozygous C/C	Homozygous C/C	Heterozygous A/G	Heterozygous C/T	Heterozygous C/T	Homozygous A/A	Homozygous T/T	34	2	Asthma	0.42	1	Positive	559	1022	107	9	36.49	10.47	0.9	1.31	0	0	0	0	0	24	2.42	83	2.58	89	6.61157	3.3	99	3.27	98	-0.909091	0.788991
PGx_053	53	Homozygous T/T	Homozygous T/T	Heterozygous A/G	Homozygous C/C	Homozygous C/C	Heterozygous A/C	Homozygous T/T	75	2	Asthma	0.44	1	Positive	358	588	20	9	31.71	3.38	1.56	1.25	0	0	0	0	0	24	1.03	63	1.12	69	8.73786	1.31	62	1.42	68	8.39695	0.788732
PGx_054	54	Homozygous T/T	Homozygous T/T	Homozygous G/G	Homozygous C/C	Homozygous C/C	Homozygous A/A	Homozygous C/C	77	2	Asthma	5.18	3	Positive	55	471	71	135	46.16	15.18	28.63	6.55	0	0	0.98	8.99	0.34		0.94	59	1.1	69	17.0213	1.57	75	1.58	75	0.636943	0.696203
PGx_055	55	Homozygous T/T	Homozygous T/T	Homozygous G/G	Homozygous C/C	Heterozygous C/T	Homozygous A/A	Homozygous C/C	81	1	Asthma	0.04	0	Negative	194	725	138	85	43.46	19.07	11.76	0	0	2.45	0	0	0		2.11	75	2.49	89	18.0095	3.36	92	3.7	101	10.119	0.672973
PGx_056	56	Heterozygous C/T	Heterozygous C/T	Heterozygous A/G	Heterozygous C/T	Heterozygous C/T	Homozygous A/A	Homozygous C/C	79	1	Asthma	0.06	0	Negative	208	562	84	104	36.89	14.96	18.57	0	0	2.2	0	0	0.2	21	1.88	67	2.11	75	12.234	3.22	88	3.18	87	-1.24224	0.663522
PGx_057	57	Homozygous T/T	Homozygous T/T	Heterozygous A/G	Heterozygous C/T	Heterozygous C/T	Homozygous A/A	Homozygous C/C	53	1	Asthma	0.79	2	Positive	956	879	88	184	49.17	10	20.93	0.91	0	1.53	0	0	0		0.98	27	1.11	31	13.2653	2.4	54	2.64	59	10	0.420455
PGx_058	58	Heterozygous C/T	Heterozygous C/T	Heterozygous A/G	Homozygous C/C	Homozygous C/C	Homozygous A/A	Homozygous C/C	68	1	Asthma	4.52	3	Positive	241	761	139	257	40.7	18.27	33.75	3.59	0	0	16.46	0	0		1	31	1.36	42	36	2.21	53	3.05	73	38.009	0.445902
PGx_059	59	Heterozygous C/T	Heterozygous C/T	Heterozygous A/G	Homozygous C/C	Heterozygous C/T	Homozygous A/A	Homozygous C/C	59	2	Asthma	0.03	0	Negative	161	578	25	443	42.45	4.31	76.67	0	0	0	0	0	0	24	1.58	77	1.67	81	5.6962	2.09	85	2.05	83	-1.91388	0.814634
PGx_060	60	Homozygous T/T	Homozygous T/T	Heterozygous A/G	Homozygous C/C	Homozygous C/C	Homozygous A/A	Homozygous T/T	77	1	Asthma	0.04	0	Negative	477	769	142	624	46.39	18.46	81.12	4.46	5.11	2.53	0.17	0.65	1.12		1.38	58	1.62	68	17.3913	2.38	72	2.51	76	5.46218	0.645418
PGx_061	61	Homozygous C/C	Heterozygous C/T	Heterozygous A/G	Heterozygous C/T	Heterozygous C/T	Homozygous A/A	Homozygous T/T	34	2	Asthma	0.44	1	Positive	440	930	163	682	36.57	17.57	73.38	0	0	31.65	0	0	0	24	2.42	83	2.58	89	6.61157	3.31	99	3.27	98	-1.20846	0.788991
PGx_062	62	Heterozygous C/T	Heterozygous C/T	Homozygous G/G	Homozygous C/C	Homozygous C/C	Homozygous A/A	Homozygous C/C	68	2	Asthma	0.08	0	Negative	89	797	84	97	38.46	10.53	12.14	4.052	62.89	5.86	2.94	47.82	0	25	0.44	23	0.48	26	9.09091	1.2	5	1.22	5	1.66667	0.393443
PGx_063	63	Homozygous T/T	Homozygous T/T	Homozygous G/G	Homozygous C/C	Heterozygous C/T	Homozygous A/A	Homozygous C/C	75	1	Asthma	0.15	0	Negative	347	515	129	94	44.84	25.01	18.2	0	0	20.37	0	0	0		2.12	63	2.38	70	12.2642	2.85	64	3.2	72	12.2807	0.74375
PGx_064	64	Homozygous T/T	Homozygous T/T	Homozygous G/G	Homozygous C/C	Homozygous C/C	Homozygous A/A	Homozygous T/T	60	1	Asthma	11	3	Positive	761	1413	365	494	45.42	25.83	34.97	1.72	0	1.67	0	0	0		2.05	68	2.35	78	14.6341	3.53	95	3.82	103	8.2153	0.615183
PGx_065	65	Homozygous T/T	Homozygous T/T	Homozygous G/G	Homozygous C/C	Homozygous C/C	Homozygous A/A	Homozygous C/C	50	2	Asthma	0.04	0	Negative	205	646	84	59	40.6	12.96	9.17	2.31	0	8.71	0.03	0	0.09	24	1.9	75	2.2	88	15.7895	2.87	99	2.8	96	-2.43902	0.785714
PGx_066	66	Heterozygous C/T	Heterozygous C/T	Homozygous A/A	Homozygous T/T	Homozygous T/T	Homozygous A/A	Homozygous C/C	68	2	Asthma	1.79	2	Positive	1635	1933	163	1567	36.07	8.45	81.09	4.4	0	12.7	0.32	0	1.95		1.19	58	1.29	63	8.40336	1.59	66	1.62	67	1.88679	0.796296
PGx_067	67	Homozygous T/T	Homozygous T/T	Heterozygous A/G	Heterozygous C/T	Heterozygous C/T	Homozygous A/A	Homozygous C/C	72	2	Asthma	5.46	3	Positive	434	405	156	319	18.64	7.19	14.72	0	0	0	0	0	1.2	25	0.96	48	1.03	52	7.29167	1.76	68	1.76	68	0	0.585227
PGx_068	68	Homozygous T/T	Homozygous T/T	Heterozygous A/G	Homozygous C/C	Homozygous T/T	Homozygous A/A	Homozygous C/C	40	2	Asthma	5.6	3	Positive	137	1003	198	2	36.92	7.29	0.07	0	0	5.69	0	0	0	15	2.18	79	2.21	8	1.37615	2.9	91	2.82	88	-2.75862	0.783688
PGx_069	69	Homozygous T/T	Homozygous T/T	Homozygous G/G	Homozygous C/C	Homozygous C/C	Homozygous A/A	Homozygous C/C	74	2	Asthma	0.05	0	Negative	666	703	419	663	25.87	15.4	24.38	1.2	24.7	4.72	1.25	19.91	2.02	25	1.44	71	1.52	75	5.55556	2.04	76	2.02	75	-0.980392	0.752475
PGx_070	70	Homozygous T/T	Homozygous T/T	Homozygous G/G	Homozygous C/C	Homozygous C/C	Homozygous A/A	Homozygous C/C	85	2	Asthma	0.08	0	Negative	131	829	63	0	29.72	2.26	0	0	0	0.77	0	0	1.06	25	0.83	54	0.86	56	3.61446	1.44	68	1.46	69	1.38889	0.589041
PGx_071	71	Homozygous T/T	Homozygous T/T	Homozygous A/A	Homozygous C/C	Homozygous C/C	Homozygous A/A	Homozygous T/T	39	2	Asthma	101	6	Positive	114	817	139	747	38.61	6.59	35.33	2.3	42.48	26.86	1.72	22.72	0	23	1.65	62	2.06	77	24.8485	2.37	77	2.64	86	11.3924	0.780303
PGx_072	72	Homozygous T/T	Homozygous T/T	Heterozygous A/G	Heterozygous C/T	Heterozygous C/T	Homozygous A/A	Homozygous C/C	52	2	Asthma	26.4	4	Positive	407	880	54	535	39.9	2.39	23.77	0	0	7.41	0	0	0	21	1.3	56	1.43	61	10	1.75	63	1.87	67	6.85714	0.764706
PGx_073	73	Homozygous T/T	Homozygous T/T	Heterozygous A/G	Homozygous C/C	Homozygous C/C	Homozygous A/A	Homozygous C/C	66	2	Asthma	5.38	3	Positive	80	1203	289	1118	40.16	9.67	37.35	2.7	66.87	6.57	2.27	29.17	0	21	1.39	59	1.54	65	10.7914	2.37	84	2.6	92	9.70464	0.592308
PGx_074	74	Homozygous C/C	Homozygous C/C	Heterozygous A/G	Homozygous C/C	Homozygous C/C	Homozygous A/A	Homozygous C/C	76	2	Asthma	39.5	4	Positive	167	319	20	3	32.9	2.05	0.32	5.48	0	6.53	0	0	2.08	25	1.35	72	1.57	83	16.2963	2.38	104	2.49	109	4.62185	0.630522
PGx_075	75	Heterozygous C/T	Heterozygous C/T	Homozygous G/G	Homozygous C/C	Homozygous C/C	Homozygous A/A	Homozygous C/C	62	2	Asthma	0.12	0	Negative	41	227	22	9	31.72	3.14	1.32	0	0	5.9	0	0	0	17	0.91	43	0.94	45	3.2967	1.4	57	1.53	62	9.28571	0.614379
PGx_076	76	Homozygous T/T	Homozygous T/T	Heterozygous A/G	Heterozygous C/T	Heterozygous C/T	Homozygous A/A	Homozygous C/C	49	2	Asthma	0.14	0	Negative	272	1097	82	21	50.1	3.76	0.97	0.27	0	0	0.08	128.77	78.07	12	1.61	6	1.92	72	19.2547	2.55	78	2.57	79	0.784314	0.747082
PGx_077	77	Homozygous T/T	Homozygous T/T	Homozygous G/G	Homozygous C/C	Homozygous C/C	Homozygous A/A	Homozygous C/C	76	2	Asthma	0.21	0	Negative	60	629	54	0	35.6	3.08	0.02	0	0	1.75	0	0	0	7	1.4	86	1.42	86	1.42857	1.77	81	1.76	81	-0.564972	0.806818
PGx_078	78	Heterozygous C/T	Heterozygous C/T	Homozygous G/G	Homozygous C/C	Heterozygous C/T	Homozygous A/A	Homozygous C/C	65	1	Asthma	0.58	1	Positive	282	736	68	3	30.79	2.84	0.11	0	0	0	0	23.86	23.62	25	2.09	70	2.21	74	5.74163	3.13	80	3.12	80	-0.319489	0.708333
PGx_079	79	Heterozygous C/T	Heterozygous C/T	Heterozygous A/G	Heterozygous C/T	Heterozygous C/T	Homozygous A/A	Homozygous C/C	74	1	Asthma	0.12	0	Negative	211	819	109	2	37.74	5.04	0.1	1.63	0	0	0	0	0	25	1.31	47	1.31	47	0	2.9	81	3.1	84	6.89655	0.422581
PGx_080	80	Homozygous T/T	Homozygous T/T	Heterozygous A/G	Homozygous C/C	Homozygous C/C	Homozygous A/A	Homozygous C/C	49	2	Asthma	0.33	0	Negative	364	537	117	525	29.67	6.44	29.01	0	0	2	0	0	0.14	24	1.9	79	2.02	84	6.31579	2.59	96	2.6	96	0.3861	0.776923
PGx_081	81	Homozygous C/C	Homozygous C/C	Homozygous G/G	Homozygous C/C	Homozygous C/C	Homozygous A/A	Homozygous C/C	42	2	Asthma	0.21	0	Negative	68	698	138	692	46.52	9.21	46.13	0.201	0	2.83	0	0	1.24	20				92
PGx_082	82	Homozygous C/C	Homozygous C/C	Homozygous G/G	Homozygous C/C	Homozygous C/C	Homozygous A/A	Homozygous C/C	51	1	Asthma	0.08	0	Negative	1077	553	172	548	23.04	31.17	99.08	14.06	105.72	16.14	2.54	35.83	0.11	25	1.76	48	1.91	52	8.52273	2.81	62	3.02	66	7.47331	0.63245
PGx_083	83	Homozygous C/C	Homozygous C/C	Homozygous G/G	Homozygous C/C	Homozygous C/C	Homozygous A/A	Homozygous C/C	55	2	Asthma	0.25	0	Negative	29	327	27	305	45.82	8.13	93.31	0	0	0	0.22	5.2	0	15	1.9	83	2	88	5.26316	2.6	98	2.54	95	-2.30769	0.787402
PGx_084	84	Homozygous C/C	Homozygous C/C	Homozygous G/G	Homozygous C/C	Homozygous C/C	Homozygous A/A	Homozygous C/C	59	2	Asthma	0.11	0	Negative	164	562	74	515	32.86	13.19	91.79	0	0	0	0	0	0	24	1.11	47	1.23	52	10.8108	1.72	59	1.83	63	6.39535	0.672131
PGx_085	85	Homozygous T/T	Homozygous T/T	Homozygous A/A	Homozygous C/C	Heterozygous C/T	Homozygous A/A	Homozygous C/C	39	2	Asthma	0.03	0	Negative	145	893	202	8	34.43	22.67	0.88	6.53	0	0	0	0	0	17	1.85	61	1.88	62	1.62162	2.75	77	2.77	77	0.727273	0.6787
PGx_086	86	Homozygous T/T	Homozygous T/T	Homozygous G/G	Homozygous C/C	Homozygous C/C	Homozygous A/A	Homozygous C/C	50	2	Asthma	0.03	0	Negative	135	511	9	4	30.48	1.82	0.76	0	0	0	0	0	0.26	25	1.64	64	1.58	62	-3.65854	2.03	68	1.94	65	-4.4335	0.814433
PGx_087	87	Heterozygous C/T	Heterozygous C/T	Homozygous G/G	Homozygous C/C	Heterozygous C/T	Homozygous A/A	Homozygous C/C	47	2	Asthma	5.1	3	Positive	161	1173	394	1131	49.53	33.61	96.46	1.14	0	0.12	0	0	1.67	25	1.78	64	1.87	67	5.05618	2.46	73	2.43	72	-1.21951	0.769547
PGx_088	88	Heterozygous C/T	Heterozygous C/T	Homozygous A/A	Heterozygous C/T	Homozygous T/T	Homozygous A/A	Homozygous C/C	52	2	Asthma	26.2	4	Positive	537	997	337	994	40.19	33.76	99.71	0.19	0	0	0	0	0	21	1.17	47	1.25	5	6.83761	2.33	77	2.41	79	3.43348	0.518672
PGx_089	89	Heterozygous C/T	Heterozygous C/T	Homozygous A/A	Homozygous T/T	Homozygous T/T	Homozygous A/A	Homozygous T/T	59	2	Asthma	0.55	1	Positive	318	1207	476	1165	32.12	12.65	31.01	1.16	0	3.47	1.01	7.73	0	20				52
PGx_090	90	Heterozygous C/T	Heterozygous C/T	Heterozygous A/G	Heterozygous C/T	Homozygous C/C	Homozygous A/A	Homozygous C/C	51	1	Asthma	0.05	0	Negative	102	1136	147	148	31.54	4.07	4.11	0.788	0	0	0	0	0	25				67
PGx_091	91	Homozygous T/T	Homozygous T/T	Heterozygous A/G	Homozygous C/C	Heterozygous C/T	Homozygous A/A	Homozygous T/T	62	2	Asthma	5.5	3	Positive	89	759	76	0	39.43	10.08	0	0	0	3.24	0	0	0	23				53
PGx_092	92	Heterozygous C/T	Heterozygous C/T	Heterozygous A/G	Heterozygous C/T	Heterozygous C/T	Homozygous A/A	Homozygous C/C	82	2	Asthma	0.03	0	Negative	319	2752	303	5	37.73	10.99	0.18	1.48	0	8.46	0.76	0.01	0.38	25				68
PGx_093	93	Homozygous T/T	Homozygous T/T	Heterozygous A/G	Heterozygous C/T	Homozygous T/T	Homozygous A/A	Homozygous C/C	44	2	Asthma	0.27	0	Negative	509	1596	203	1311	41.24	12.73	82.11	0	7.09	0	0.01	0	0	24				61
PGx_094	94	Heterozygous C/T	Heterozygous C/T	Homozygous G/G	Homozygous C/C	Homozygous C/C	Homozygous A/A	Homozygous T/T	72	2	Asthma	5.48	3	Positive	95	1243	293	999	52.66	23.57	80.39	17.16	153.85	22.28	4.23	90.04	93.12	24				63
PGx_095	95	Homozygous T/T	Homozygous T/T	Heterozygous A/G	Homozygous C/C	Homozygous C/C	Homozygous A/A	Homozygous C/C	65	1	Asthma	1.7	2	Positive	244	980	186	906	33.49	18.95	92.37	0	0	0	0.36	0	0	24				61
PGx_096	96	Heterozygous C/T	Heterozygous C/T	Homozygous G/G	Homozygous C/C	Heterozygous C/T	Homozygous A/A	Homozygous C/C	52	1	Asthma	0.45	1	Positive	418	1078	121	1010	28.76	11.24	93.69	0	0	0.16	0.2	0	0	25				53
PGx_097	97	Homozygous T/T	Homozygous T/T	Heterozygous A/G	Homozygous C/C	Homozygous C/C	Homozygous A/A	Homozygous C/C	70	2	Asthma	0.78	2	Positive	90	710	233	675	37.25	32.86	95.06	0	0	1.06	0.05	0	0	19				65
PGx_098	98	Heterozygous C/T	Heterozygous C/T	Heterozygous A/G	Heterozygous C/T	Heterozygous C/T	Homozygous A/A	Homozygous C/C	58	1	Asthma	3.37	2	Positive	1561	311	16	0	28.72	5.01	0	3.46	0	2.88	0.93	1.38	0	20				43
PGx_099	99	Homozygous T/T	Homozygous T/T	Heterozygous A/G	Homozygous C/C	Homozygous C/C	Homozygous A/A	Homozygous C/C	48	2	Asthma	0.18	0	Negative	81	354	97	326	34.45	27.56	92.09	0	0	0	0.26	0.91	0.52	25				59
PGx_100	100	Homozygous T/T	Homozygous T/T	Homozygous G/G	Homozygous C/C	Heterozygous C/T	Homozygous A/A	Homozygous T/T	82	2	Asthma	1.18	2	Positive	100	412	72	0	44.92	17.5	0	0.31	0	1.9	3.03	57.58	42.23	22				65
PGx_101	101	Heterozygous C/T	Heterozygous C/T	Heterozygous A/G	Heterozygous C/T	Heterozygous C/T	Homozygous A/A	Homozygous C/C	69	2	Asthma	0.9	2	Positive	137	525	340	523	28.09	64.67	99.47	1.57	0	3.61	0.03	0	0	18				40
PGx_102	102	Heterozygous C/T	Heterozygous C/T	Heterozygous A/G	Heterozygous C/T	Heterozygous C/T	Homozygous A/A	Homozygous C/C	68	2	Asthma	2.82	2	Positive	188	528	275	526	34.1	51.97	99.51	0	0	0	0.1	0	0	24				40
PGx_103	103	Heterozygous C/T	Heterozygous C/T	Heterozygous A/G	Homozygous C/C	Homozygous C/C	Homozygous A/A	Homozygous C/C	80	1	Asthma	7.42	3	Positive	151	990	83	0	31.46	8.34	0.02	0	0	0	0.33	0	0	25				58
PGx_104	104	Homozygous T/T	Homozygous T/T	Homozygous A/A	Homozygous C/C	Heterozygous C/T	Homozygous A/A	Homozygous T/T	82	1	Asthma	0.06	0	Negative	626	1894	255	0	38.25	13.47	0	1.19	0	0	0.09	1.81	0.86					100
PGx_105	105	Heterozygous C/T	Heterozygous C/T	Homozygous G/G	Homozygous C/C	Heterozygous C/T	Homozygous A/A	Homozygous C/C	51	2	Asthma	6.23	3	Positive	305	1088	152	1029	38.92	14.01	94.63	0	0	0	0	0	0	19				96
PGx_106	106	Heterozygous C/T	Heterozygous C/T	Homozygous A/A	Heterozygous C/T	Heterozygous C/T	Homozygous A/A	Homozygous C/C	62	2	Asthma	0.03	0	Negative	235	917	244	660	30.74	26.65	71.97	0	0	0	0.33	0	0.07	21				105
PGx_107	107	Homozygous T/T	Homozygous T/T	Homozygous G/G	Homozygous C/C	Homozygous C/C	Homozygous A/A	Homozygous C/C	59	2	Asthma	0.04	0	Negative	176	716	95	369	40.44	13.25	51.54	5.13	12.15	5.8	1.45	3.85	0	25				94
PGx_108	108	Homozygous T/T	Homozygous T/T	Homozygous A/A	Homozygous C/C	Heterozygous C/T	Homozygous A/A	Homozygous C/C	35	1	Asthma	1.13	2	Positive	871	901	104	1	37.53	11.53	0.06	0.27	0	0	0	0	2.36	24				68
PGx_109	109	Homozygous T/T	Homozygous T/T	Homozygous G/G	Homozygous C/C	Homozygous C/C	Homozygous A/A	Homozygous C/C	77	2	Asthma	0.03	0	Negative	114	172	2	0	16.6	1.2	0.12	1.5	36.11	1.98	1.21	6.67	1.99	20				91
PGx_110	110	Heterozygous C/T	Heterozygous C/T	Homozygous A/A	Heterozygous C/T	Heterozygous C/T	Homozygous A/A	Homozygous C/C	45	2	Asthma	0.34	0	Negative	493	1444	167	0	39.51	11.54	0	1.57	13.86	1.28	1.61	32.74	22.44	25				95
PGx_111	111	Homozygous T/T	Homozygous T/T	Homozygous A/A	Homozygous T/T	Homozygous T/T	Homozygous A/A	Homozygous C/C	56	2	Asthma	0.08	0	Negative	218	1585	228	1174	32.26	14.41	74.05	1.73	0	3.88	0.04	0	0.05	25				60
PGx_112	112	Heterozygous C/T	Heterozygous C/T	Homozygous G/G	Homozygous C/C	Homozygous C/C	Homozygous A/A	Homozygous C/C	65	2	Asthma	0.08	0	Negative	695	923	184	715	36.12	19.93	77.47	0.09	0	1.89	0.41	0	0	23				66
PGx_113	113	Heterozygous C/T	Heterozygous C/T	Heterozygous A/G	Heterozygous C/T	Heterozygous C/T	Homozygous A/A	Homozygous C/C	75	2	Asthma	0.05	0	Negative	245	688	172	499	28.45	25.06	72.52	0	0	0	0	0	0	25				41
PGx_114	114	Homozygous C/C	Homozygous C/C	Heterozygous A/G	Heterozygous C/T	Heterozygous C/T	Homozygous A/A	Homozygous C/C	63	2	Asthma	2.36	2	Positive	163	1523	109	2	37.46	7.17	0.11	0	0	0	0.03	0	0	24				57
PGx_115	115	Homozygous T/T	Heterozygous C/T	Heterozygous A/G	Heterozygous C/T	Homozygous C/C	Homozygous A/A	Homozygous T/T	73	2	Asthma	0.04	0	Negative	94	375	69	1	28.66	18.37	0.29	6.449	0	0	1.15	0	0	24				66
PGx_116	116	Heterozygous C/T	Heterozygous C/T	Heterozygous A/G	Homozygous C/C	Heterozygous C/T	Homozygous A/A	Homozygous C/C	85	1	Asthma	4.58	3	Positive	563	783	81	383	37.45	10.31	48.96	4.36	0	0	0	0	0	25				58
PGx_117	117	Heterozygous C/T	Heterozygous C/T	Heterozygous A/G	Heterozygous C/T	Homozygous C/C	Homozygous A/A	Homozygous C/C	94	1	Asthma	0.05	0	Negative	75	659	87	321	31.47	13.17	48.77	0.752	0	0	0.36	0	0	19				88
PGx_118	118	Heterozygous C/T	Heterozygous C/T	Homozygous G/G	Homozygous C/C	Heterozygous C/T	Homozygous A/A	Homozygous C/C	77	2	Asthma	3.64	3	Positive	38	546	66	261	40.57	12.17	47.93	0.75	0	0	0.36	0	0	22				37
PGx_119	119	Heterozygous C/T	Heterozygous C/T	Heterozygous A/G	Homozygous C/C	Homozygous C/C	Homozygous A/A	Homozygous C/C	79	2	Asthma	1.22	2	Positive	45	582	76	238	27.53	13	40.88	0	0	0	0.66	0.36	0	25				69
PGx_120	120	Homozygous T/T	Homozygous T/T	Heterozygous A/G	Homozygous C/C	Homozygous T/T	Homozygous A/A	Heterozygous T/C	68	2	Asthma	7.97	3	Positive	314	554	53	0	40.53	9.53	0.02	3.05	0	4.3	1.15	2.77	0	25				57
PGx_121	121	Heterozygous C/T	Heterozygous C/T	Heterozygous A/G	Homozygous C/C	Homozygous C/C	Homozygous A/A	Heterozygous T/C	73	2	Asthma	7.79	3	Positive	319	1501	144	0	25.65	9.6	0	0	0	0	0.34	0	0	25				62
PGx_122	122	Heterozygous C/T	Heterozygous C/T	Homozygous G/G	Homozygous C/C	Homozygous C/C	Homozygous C/C	Heterozygous T/C	41	2	Asthma	0.05	0	Negative	203	837	80	315	32.98	9.52	37.62	0	0	0	0.05	31.96	43.94	19				88
PGx_123	123	Homozygous T/T	Homozygous T/T	Heterozygous A/G	Homozygous C/C	Homozygous C/C	Homozygous A/A	Homozygous C/C	87	2	Asthma	0.05	0	Negative	135	952	61	0	40.41	2.6	6.44	13.031	164.84	17.03	5.75	68.75	0	25				7
PGx_124	124	Homozygous T/T	Homozygous T/T	Homozygous A/A	Homozygous C/C	Heterozygous C/T	Homozygous C/C	Homozygous T/T	73	1	Asthma	0.24	0	Negative	147	254	56	16	34.71	21.92	6.31	0.92	0	0	0	0	0		1.87	76	1.82	74	-3	2.92	86	2.88	84	-2	0.64
PGx_125	125	Homozygous T/T	Homozygous T/T	Heterozygous A/G	Homozygous C/C	Homozygous C/C	Homozygous A/A	Heterozygous T/C	74	1	Asthma	0.22	0	Negative	280	330	63	7	41.07	7.8	2.18	1.571	0	19.63	0	0	11.93	24	2.17	72	2.38	79	10	4.76	118	4.78	119	0	0.46
